# Supplementary material for: Internal medicine trainees' knowledge and confidence in using the American Society of Hematology Choosing Wisely guidelines in hemostasis, thrombosis, and non-malignant hematology
Source: PLoS One. 2018 May 16;13(5):e0197414. doi: 10.1371/journal.pone.0197414 (PMC5955511; doi:10.1371/journal.pone.0197414)
Supplement: S2 File — (XLSX) [file pone.0197414.s002.xlsx]

## Sheet: resident_knowledge_fortransfer
anon_ID	Dear Internal Medicine Resident, We are conducting a study of residents knowledge and confiden...	1A. A 65-year old patient with a history of leukemia and no history of cardiac disease recently received chemotherapy… What is your recommended course of action?	1B. On a scale of 1 to 5, with 1 being very low and 5 being very high, what is your level of confidence that your answer to the above question is in accordance with current evidence-based guidelines?	2A. Two days after being hospitalized for a motor vehicle accident, a 45-year old gentleman... What is the most appropriate course of action in terms of further workup?	2B. On a scale of 1 to 5, with 1 being very low and 5 being very high, what is your level of confidence that your answer to the above question is in accordance with current evidence-based guidelines?	3A. A 75-year old woman on warfarin therapy for stroke prevention in the setting of atrial fibrillation… What is the best course of action?	3B. On a scale of 1 to 5, with 1 being very low and 5 being very high, what is your level of confidence that your answer to the above question is in accordance with current evidence-based guidelines?	4A. A 46-year old woman develops a large, symptomatic deep venous thrombosis... What is the most appropriate length of treatment?	4B. On a scale of 1 to 5, with 1 being very low and 5 being very high, what is your level of confidence that your answer to the above question is in accordance with current evidence-based guidelines?	5A. A 28-year old gentleman with sickle cell disease... In addition to pain management, gentle hydration, and oxygenation, what is the most appropriate course of action?	5B. On a scale of 1 to 5, with 1 being very low and 5 being very high, what is your level of confidence that your answer to the above question is in accordance with current evidence-based guidelines?	6A. A 74-year old gentleman is hospitalized for pneumonia and decompensates... What is the most appropriate course of action?	6B. On a scale of 1 to 5, with 1 being very low and 5 being very high, what is your level of confidence that your answer to the above question is in accordance with current evidence-based guidelines?	7A. A 56-year old woman with known immune thrombocytopenia who has required prednisone... What do you recommend in terms of next steps?	7B. On a scale of 1 to 5, with 1 being very low and 5 being very high, what is your level of confidence that your answer to the above question is in accordance with current evidence-based guidelines?	8A. A 20-year old woman complains of fatigue and reports severe menorrhagia... What do you recommend?	8B. On a scale of 1 to 5, with 1 being very low and 5 being very high, what is your level of confidence that your answer to the above question is in accordance with current evidence-based guidelines?	9A. A 65-year old gentleman with a history of COPD... How often should he undergo CBC and electrolyte testing during his hospitalization?	9B. On a scale of 1 to 5, with 1 being very low and 5 being very high, what is your level of confidence that your answer to the above question is in accordance with current evidence-based guidelines?	10A. A 25-year old woman with asthma presents with chest tightness... Would you recommend imaging for pulmonary embolism, and why or why not?	10B. On a scale of 1 to 5, with 1 being very low and 5 being very high, what is your level of confidence that your answer to the above question is in accordance with current evidence-based guidelines?	BACKGROUND	Sex	Date of birth	Date of birth 2	Residency Site	Prelim or Categorical Resident?	Prelim or Categorical Resident? TEXT	Year in residency:	Year in residency: TEXT	Have you done any hematology rotations during your residency?	If you have done any hematology rotations, which ones? Hematology Consult	If you have done any hematology rotations, which ones? Inpatient hematology (malignant)	If you have done any hematology rotations, which ones? Outpatient hematology (non-malignant)	If you have done any hematology rotations, which ones? Outpatient hematology (malignant)	If you have done any hematology rotations, which ones? Other, please specify:	If you have done any hematology rotations, which ones? Other, please specify: 2	Did you do any hematology rotations (electives) as a medical student?	Are you aware that the American Society of Hematology (ASH) has published a set of 'Choosing Wisely' guidelines in an attempt to reduce waste and cost in health care?	n_knowledge	n_knowlconf	status	survdt	Age	Confidence Score (1=Very low, 5=Very high)	Sex (prefer not to answer set to missing)	1A Correct	2A Correct	3A Correct
1	1	2	4	4	4	2	3	3	3	3	3	3	4	3	3	1	4	2	4	2	3	1	1	1	1988-12-03	2	2		3		2	0	0	0	0	0		2	1	10	20	Complete	2017-08-01	28.6598	3.5	1	1	1	0
2	1	2	3																													0	0	0	0	0				1	2	Partial	2017-08-01		3		1	0	0
3	1	2	3	4	3	1	2	3	3	3	2	2	2	3	1	1	2	4	3	4	3	1	1	2		2	1		1		2	0	0	0	0	0		2	2	10	20	Complete	2017-08-01		2.4	1	1	1	1
4	1	2	3	4	4	4	3	2	3	3	2	1	3	3	2	2	2	4	3	3	3	1	2	1	1988-07-10	2	2		3		2	0	0	0	0	0		2	2	10	20	Complete	2017-08-01	29.0595	2.8	2	1	1	0
5	1	2	1	4	4	1	2	2	5	1	3	1	3	3	4	1	3	2	3	4	3	1	1	1	1990-02-06	2	2		2		2	0	0	0	0	0		2	2	10	20	Complete	2017-08-01	27.4825	3.1	1	1	1	1
6	1	2	4	4	5	1	4	2	4	1	3	1	5	3	4	2	4	4	4	4	3	1	2	2		2	2		3		2	0	0	0	0	0		2	2	10	20	Complete	2017-08-01		4	2	1	1	1
7	1	2	4	4	2	4	2	2	3	1	1	1	3	1	1	3	2	4	3	4	3	1	1	1	1990-03-12	2	2		1		2	0	0	0	0	0		2	2	10	20	Complete	2017-08-01	27.3895	2.4	1	1	1	0
8	1	2	2	4	4	4	2	3	4	3	2	2	3	3	3	1	4	1	4	4	3	1	2	1	1990-03-19	2	2		1		2	0	0	0	0	0		2	2	10	20	Complete	2017-08-01	27.3703	3.1	2	1	1	0
9	1	2	4	4	5	1	3	2	5	1	3	1	5	3	3	1	4	4	3	4	4	1	1	1	1987-03-04	2	2		3		2	0	0	0	0	0		2	2	10	20	Complete	2017-08-01	30.412	3.9	1	1	1	1
10	1	2	5	4	5	1	5	2	5	2	3	1	5	3	3	1	4	4	4	4	4	1	1	1	1988-05-28	3	2		3		1	1	1	0	0	0		1	2	10	20	Complete	2017-08-01	29.1773	4.3	1	1	1	1
11	1	2	5	4	5	1	3	2	3	3	2	1	4	3	4	1	3	4	4	4	5	1	1	1	1986-02-10	3	2		2		1	1	1	0	0	0		2	1	10	20	Complete	2017-08-01	31.4716	3.8	1	1	1	1
12	1	2	4	4	4	2	2	2	3	1	2	1	3	3	3	2	3	4	4	3	3	1	2	1	1990-07-19	3	2		2		2	0	0	0	0	0		1	2	10	20	Complete	2017-08-01	27.0363	3.1	2	1	1	0
13	1	2	3	4	4	1	4	2	3	3	3	1	2	3	3	1	3	4	3	4	3	1	2	2		3	2		3		1	1	1	0	0	0		2	2	10	20	Complete	2017-08-01		3.1	2	1	1	1
14	1	2	3	4	4	1	3	2	4	3	4	1	4	3	4	3	4	4	3	4	3	1	2	1	1988-10-19	3	2		3		1	1	1	0	0	0		2	1	10	20	Complete	2017-08-01	28.783	3.6	2	1	1	1
15	1	2	5	4	5	1	4	2	4	1	2	1	3	3	4	1	4	4	5	3	4	1	1	1	1987-10-20	3	2		3		1	1	1	1	1	0		1	1	10	20	Complete	2017-08-01	29.7823	4	1	1	1	1
16	1	1	3	4	5	1	5	2	5	3	4	2	1	3	3	1	4	1	3	2	3	1	1	1	1984-09-30	3	2		1		2	0	0	0	0	0		2	2	10	20	Complete	2017-08-01	32.835	3.6	1	0	1	1
17	1	2	4	4	5	1	4	2	2	3	2	2	3	3	3	1	4	4	4	4	4	1	1	2		3	2		1		2	0	0	0	0	0		2	2	10	20	Complete	2017-08-01		3.5	1	1	1	1
18	1	2	2	4	4	4	2	2	2	1	1	1	4	3	1	1	3	4	2	4	4	1	1	1	1991-06-06	3	2		1		2	0	0	0	0	0		2	1	10	20	Complete	2017-08-01	26.1547	2.5	1	1	1	0
19	1	2	2	4	5	1	2	2	2	3	1	1	3	1	2	1	1	2	2	4	4	1	1	1	1990-05-01	3	1		1		2	0	0	0	0	0		2	2	10	20	Complete	2017-08-01	27.2526	2.4	1	1	1	1
20	1	2	5	4	5	1	5	2	5	1	3	1	4	3	4	1	4	4	5	4	5	1	1	1	1987-08-25	3	2		3		1	0	1	1	0	1	BMT	2	2	10	20	Complete	2017-08-01	29.9357	4.5	1	1	1	1
21	1	2	5	4	5	1	5	2	4	3	2	4	2	3	2	2	2	4	4	4	4	1	1	1	1989-02-18	3	2		3		1	1	1	1	0	0		2	2	10	20	Complete	2017-08-01	28.449	3.5	1	1	1	1
22	1	2	4	4	4	1	2	3	4	1	2	2	2	3	3	1	4	4	3	2	3	1	2	1	1988-12-16	3	2		2		2	0	0	0	0	0		1	2	10	20	Complete	2017-08-01	28.6242	3.1	2	1	1	1
23	1	1	4	4	2	2	2	2	3	1	3	2	2	1	1	3	3	2	2	4	2	1	2	1	1990-09-30	3	1		1		2	0	0	0	0	0		2	1	10	20	Complete	2017-08-01	26.8364	2.4	2	0	1	0
24	1	2	3	4	4	1	3	2	2	3	2	2	4	3	3	2	2	4	3	3	3	1	1	1		3	2		1		2	0	0	0	0	0		1	1	10	20	Complete	2017-08-01		2.9	1	1	1	1
25	1	2	3	4	2	4	2	3	2	2	2	3	1	3	2	2	3	4	5	4	4	1	1	1	1987-08-31	2	2		3		2	0	0	0	0	0		2	2	10	20	Complete	2017-08-01	29.9192	2.6	1	1	1	0
26	1	2	2	4	4	1	1	2	3	3	2	1	4	3	3	1	3	4	4	4	3	1	2	1	1989-12-27	3	2		1		2	0	0	0	0	0		2	2	10	20	Complete	2017-08-01	27.5948	2.9	2	1	1	1
27	1	2	3	4	4	4	2	3	3	2	2	2	2	1	3	1	3	4	4	4	4	1	2	1	1977-03-01	2	2		1		2	0	0	0	0	0		2	2	10	20	Complete	2017-08-01	40.4189	3	2	1	1	0
28	1	2	3	4	3	1	2	2	2	2	3	3	2																			0	0	0	0	0				6	12	Partial	2017-08-01		2.5		1	1	1
29	1	2	5	4	5	1	5	2	3	3	2	1	3	3	3	1	3	2	3	4	4	1	2	2		3	2		3		1	1	1	0	0	0		2	2	10	20	Complete	2017-08-01		3.6	2	1	1	1
30	1	2	2	3	2	4	1	2	2	1	1	3	2	4	2	1	2	4	2	4	2	1	2	2		2	1		1		2	0	0	0	0	0		2	2	10	20	Complete	2017-08-01		1.8	2	1	0	0
31	1	2	4	4	4	2	1	3	3	2	1	1	1	3	3	2	2	4	2	4	3	1	1	1	1981-06-15	2	2		1		2	0	0	0	0	0		1	1	10	20	Complete	2017-08-01	36.1287	2.4	1	1	1	0
32	1	2	5	4	5																											0	0	0	0	0				2	4	Partial	2017-08-01		5		1	1	0
33	1	2	3	4	3	1	3	2	3	3	1	2	4	3	2	3	3	4	4	4	2	1	2	2		3	2		2		2	0	0	0	0	0		2	2	10	20	Complete	2017-08-01		2.8	2	1	1	1
34	1	2	4	4	4	1	3	2	3	3	2	1	3	3	2	1	4	4	3	1	3	1	2	1	1990-09-19	2	2		1		2	0	0	0	0	0		2	2	10	20	Complete	2017-08-01	26.8665	3.1	2	1	1	1
35	1	1	3	4	5	4	3	3	4	3	1	1	2	1	2																	0	0	0	0	0				7	14	Partial	2017-08-01		2.85714		0	1	0
36	1	2	1	4	1	1	3	2	4	2	2	1	4	3	3	1	2	4	2	4	3	1	2	2		2	2		1		2	0	0	0	0	0		2	2	10	20	Complete	2017-08-01		2.5	2	1	1	1
37	1	2	4																													0	0	0	0	0				1	2	Partial	2017-08-01		4		1	0	0
38	1	2	2	4	3	1	2	2	3	3	2	2	3	3	3	1	3	1	3	4	4	1	2	2		3	2		1		2	0	0	0	0	0		2	2	10	20	Complete	2017-08-01		2.8	2	1	1	1
39	1	2	5	4	5	1	3	2	5	1	3	1	4	3	3	2	2	4	3	4	3	1	1	2		3	2		3		1	1	1	0	0	0		2	1	10	20	Complete	2017-08-01		3.6	1	1	1	1
40	1	2	5	4	5	2	3	2	4	2	1	3	3	3	4	2	3	4	3	3	5	1	1	2		3	2		3		1	1	1	0	0	0		2	2	10	20	Complete	2017-08-01		3.6	1	1	1	0
41	1	2	3	4	5	1	4	3	4	3	3	4	5	3	3	1	3	4	3	4	5	1	2	1	1988-08-09	5	1		1		2	0	0	0	0	0		1	2	10	20	Complete	2017-08-01	28.9774	3.8	2	1	1	1
42	1	2	3	4	3	1	3	2	2	2	1	1	1	3	3	1	2	2	1	2	2	1	2	2		5	2		1		2	0	0	0	0	0		2	2	10	20	Complete	2017-08-01		2.1	2	1	1	1
43	1	2	4	4	5	4	2	2	5	1	2	3	3	1	1	2	2	4	3	4	3	1	2	2		5	2		3		1	1	1	1	0	0		1	1	10	20	Complete	2017-08-01		3	2	1	1	0
44	1	2	3	4	5	1	4	2	5	3	4	1	3	3	3	1	5	4	4	3	4	1	2	2		5	2		3		1	0	1	0	0	0		2	2	10	20	Complete	2017-08-01		4	2	1	1	1
45	1	2	3	4	4	1	4	2	4	2	1	3	1	3	2	1	2	4	3	3	2	1	2	1	1984-08-06	3	2		2		2	0	0	0	0	0		2	2	10	20	Complete	2017-08-01	32.9856	2.6	2	1	1	1
46	1	2	3	1	2	4	2	2	3	1	3	1	4	3	3	1	3	4	4	4	3	1	2	2		5	2		3		2	0	0	0	0	0		1	1	10	20	Complete	2017-08-01		3	2	1	0	0
47	1	2	2	4	3	1	3	2	4	1	2	2	2	3	1	2	2	4	2	3	2	1	1	1	1988-12-22	3	1		1		2	0	0	0	0	0		2	2	10	20	Complete	2017-08-01	28.6078	2.3	1	1	1	1
48	1	3	3	4	3	1	2	3	4	1	2	3	2	1	3	1	3	4	4	3	5	1	2	1	1990-11-09	5	2		1		2	0	0	0	0	0		1	2	10	20	Complete	2017-08-01	26.7269	3.1	2	0	1	1
49	1	2	3	4	3	1	2	2	3	1	3	2	4	3	2	2	2	4	1	4	1	1	2	1	1985-12-18	5	2		1		2	0	0	0	0	0		1	2	10	20	Complete	2017-08-01	31.6194	2.4	2	1	1	1
50	1	3	1																													0	0	0	0	0				1	2	Partial	2017-08-02		1		0	0	0
51	1	1	5	4	4	1	2	3	3	1	3	2	3	1	4	3	4	4	4	4	4	1	2	2		5	1		1		2	0	0	0	0	0		2	2	10	20	Complete	2017-08-02		3.6	2	0	1	1
52	1	2	3	4	5	1	2	2	4	3	2	1	4	1	2	1	3	4	3	4	5	1	1	1	1989-12-26	3	2		1		2	0	0	0	0	0		2	2	10	20	Complete	2017-08-02	27.6003	3.3	1	1	1	1
53	1	2	3	4	5	1	3																									0	0	0	0	0				3	6	Partial	2017-08-02		3.66667		1	1	1
54	1	4	3	4	4	1	4	2	4	3	2																					0	0	0	0	0				5	10	Partial	2017-08-02		3.4		0	1	1
55	1	2	3	4	5	1	5	2	4	1	2	1	4	3	5	3	4	4	3	4	3	1	2	1	1988-08-01	1	2		3		2	0	0	0	0	0		2	2	10	20	Complete	2017-08-02	29.0021	3.8	2	1	1	1
56	1	2	4	4	3	1	2	2	4	3	4	3	4	3	3	1	3	2	3	3	4	1	2	1	1990-05-27	1	2		3		2	0	0	0	0	0		2	2	10	20	Complete	2017-08-02	27.1841	3.4	2	1	1	1
57	1	2	1	4	3	1	3	2	2	3	1	2	3	3	1	1	4	4	4	4	5	1	1	1	1990-12-29	3	2		1		2	0	0	0	0	0		2	2	10	20	Complete	2017-08-02	26.5927	2.7	1	1	1	1
58	1	2	3	4	3	1	3	2	3	3	1	2	2	3	2	4	2	2	1	4	2	1	1	2		1	1		1		2	0	0	0	0	0		2	2	10	20	Complete	2017-08-02		2.2	1	1	1	1
59	1	2	1	4	4	1	2	3	2	3	3	2	1	3	2	2	2	4	3	3	1	1	2	2		1	2		3		2	0	0	0	0	0		2	2	10	20	Complete	2017-08-02		2.1	2	1	1	1
60	1	2	3	4	3	1	2	3	2	1	2	2	3	3	3	1	3	4	3	4	3	1	1	1	1988-07-06	3	2		1		2	0	0	0	0	0		2	1	10	20	Complete	2017-08-02	29.0732	2.7	1	1	1	1
61	1	2	5	4	3	1	2	2	4	2	2	3	1	3	1	1	2	1	1	4	3	1	1	1	1987-07-04	1	2		2		2	0	0	0	0	0		2	1	10	20	Complete	2017-08-02	30.0808	2.4	1	1	1	1
62	1	2	5	4	4	1	3	3	3	1	2	2	5	3	2	1	2	4	2	4	4	1	1	2		1	1		1		2	0	0	0	0	0		2	2	10	20	Complete	2017-08-02		3.2	1	1	1	1
63	1	3	1	4	3	1	1	3	2	3	3	1	2	1	1	2	2	4	2	3	2	1	2	1	1988-05-30	1	2		1		2	0	0	0	0	0		2	2	10	20	Complete	2017-08-02	29.1745	1.9	2	0	1	1
64	1	2	3	4	3	1	3	3	3	1	3	2	3	3	3	1	3	1	3	3	3	1	1	2		1	2		1		2	0	0	0	0	0		2	2	10	20	Complete	2017-08-02		3	1	1	1	1
65	1	2	2	4	2	1	2	2	1	2	1	2	2	3	1	1	1	4	1	3	2	1	2	2		1	2		1		2	0	0	0	0	0		2	2	10	20	Complete	2017-08-02		1.5	2	1	1	1
66	1	2	4	1	4	1	5	3	4	1	4	1	5	3	4	2	4	4	3	4	4	1	2	1	1988-04-09	5	2		3		1	1	1	0	0	0		2	2	10	20	Complete	2017-08-02	29.3142	4.1	2	1	0	1
67	1	2	2	1	2	1	2	3	3	3	1	2	2	3	2	1	2	4	2	4	2	1	2	1	1990-06-21	1	2		1		2	0	0	0	0	0		2	2	10	20	Complete	2017-08-02	27.1157	2	2	1	0	1
68	1	2	4	4	5	1	3	3	4	3	4	2	2	3	3	2	2	2	2	4	3	1	2	1	1988-07-07	1	2		2		1	0	1	0	0	0		2	2	10	20	Complete	2017-08-02	29.0705	3.2	2	1	1	1
69	1	2	3	4	3	1	3	2	3	2	2	2	2	3	3	1	3	4	5	4	4	1	2	1	1987-12-23	1	2		2		2	0	0	0	0	0		2	2	10	20	Complete	2017-08-02	29.6099	3.1	2	1	1	1
70	1	2	3	4	5	1	3	3	3	3	3	1	3	3	2	1	4	4	4	2	2	1	2	2		1	2		2		2	0	0	0	0	0		2	1	10	20	Complete	2017-08-02		3.2	2	1	1	1
71	1	2	3	4	4	4	4	2	4	3	2	2	1	3	1	1	2	4	4	4	4	1	2	2		1	1		1		2	0	0	0	0	0		2	2	10	20	Complete	2017-08-02		2.9	2	1	1	0
72	1	2	3	4	2	1	3	2	3	3	4	3	2	3	1	1	2	4	1	4	4	1	2	1	1983-11-07	1	2		3		2	0	0	0	0	0		2	2	10	20	Complete	2017-08-02	33.7358	2.5	2	1	1	1
73	1	2	2	4	3	1	4	2	5	4	3	1	4	3	3	1	3	4	3	3	3	1	1	2		3	2		2		2	0	0	0	0	0		1	2	10	20	Complete	2017-08-02		3.3	1	1	1	1
74	1	2	4	4	4	1	4	2	4	1	2	2	4	3	3	1	3	2	4	4	4	1	1	1	1986-01-01	1	2		1		2	0	0	0	0	0		2	2	10	20	Complete	2017-08-02	31.5838	3.6	1	1	1	1
75	1	2	3	4	4	1	3	2	3	3	3	1	5	3	2	2	3	4	2	4	4	1	1	1	1986-01-10	1	2		2		1	0	1	0	0	0		2	2	10	20	Complete	2017-08-02	31.5592	3.2	1	1	1	1
76	1	2	5	4	5	1	5	2	3	3	5	1	5	1	1	1	5	4	3	3	3	1	1	1	1983-09-29	1	2		3		2	0	0	0	0	0		2	1	10	20	Complete	2017-08-02	33.8426	4	1	1	1	1
77	1	2	3	4	4	2	2	2	2	3	3	3	2	3	2	2	3	4	4	4	5	1	2	1	1988-07-17	5	2		2		2	0	0	0	0	0		2	2	10	20	Complete	2017-08-02	29.0431	3	2	1	1	0
78	1	2	3	4	4	1	3	2	4	1	2	4	1	3	2	3	1	1	1	4	4	1	2	1	1989-09-03	1	2		1		2	0	0	0	0	0		2	2	10	20	Complete	2017-08-02	27.9124	2.5	2	1	1	1
79	1	1	3	4	4	1	2	3	3	3	2	3	2	1	3	3	4	4	2	4	4	1	1	1	1990-12-05	1	1		1		2	0	0	0	0	0		2	1	10	20	Complete	2017-08-02	26.6585	2.9	1	0	1	1
80	1	2	2	4	3	1	3	2	3	1	2	3	2	1	2	1	3	4	3	4	2	1	1	2		2	2		1		2	0	0	0	0	0		2	2	10	20	Complete	2017-08-02		2.5	1	1	1	1
81	1	3	1	3	1																											0	0	0	0	0				2	4	Partial	2017-08-02		1		0	0	0
82	1	2	3	4	3	1	5	3	3	1	3	2	3	3	3	2	3	2	3	2	3	1	1	2		5	2		3		2	0	0	0	0	0		2	2	10	20	Complete	2017-08-02		3.2	1	1	1	1
83	1	2	4	3	2	1	4	2	4	3	3	1	2	3	4	1	4	4	3	4	4	1	1	1	1990-06-17	2	2		1		2	0	0	0	0	0		2	1	10	20	Complete	2017-08-02	27.1266	3.4	1	1	0	1
84	1	2	3	4	3	1	4	2	3	3	4	3	3	3	4	3	3	4	3	4	3	1	2	1	1986-11-17	1	1		1		2	0	0	0	0	0		2	2	10	20	Complete	2017-08-02	30.7077	3.3	2	1	1	1
85	1	3	1	4	3	2	2	1	3	3	2	2	2	1	2																	0	0	0	0	0				7	14	Partial	2017-08-02		2.14286		0	1	0
86	1	2	3	4	3	1	3	2	4	3	2	1	2	2	2	1	4	4	3	4	4	1	1	1	1990-02-20	1	2		2		2	0	0	0	0	0		2	2	10	20	Complete	2017-08-02	27.447	3	1	1	1	1
87	1	2	4	4	5	1	5	2	4	3	4	1	2	3	4	1	5	4	3	4	4	1	3	2		1	2		4		2	0	0	0	0	0		2	2	10	20	Complete	2017-08-02		4		1	1	1
88	1	2	2	4	2	1	2	2	2	4	1	2	2	1	2	1	2	4	3	3	2	1	1	2		3	2		1		2	0	0	0	0	0		2	1	10	20	Complete	2017-08-02		2	1	1	1	1
89	1	2	5	4	5	1	5	2	5	1	3	2	3	3	3	1	5	2	3	4	3	1	1	1	1989-06-14	3	2		3		1	1	1	1	0	0		1	1	10	20	Complete	2017-08-03	28.1369	4	1	1	1	1
90	1	2	5	4	5	1	3	2	3	3	3	1	3	3	3	1	3	1	3	3	3	1	1	2		2	2		2		2	0	0	0	0	0		2	1	10	20	Complete	2017-08-03		3.4	1	1	1	1
91	1	2	3	4	3	4	1	2	3	1	2	3	3	3	3	1	3	4	3	4	3	1	1	2		2	2		3		1	0	1	1	1	0		1	1	10	20	Complete	2017-08-03		2.7	1	1	1	0
92	1	2	2																													0	0	0	0	0				1	2	Partial	2017-08-03		2		1	0	0
93	1	2	1	4	2	1	2	3	2	3	1	2	1	3	1	1	1	4	2	4	2	1	1	2		1	2		1		2	0	0	0	0	0		2	2	10	20	Complete	2017-08-03		1.5	1	1	1	1
94	1	2	2	4	3	1	2	2	2	2	2	2	3	1	2	2	2	4	3	4	3	1	1	2		3	2		1		2	0	0	0	0	0		2	2	10	20	Complete	2017-08-03		2.4	1	1	1	1
95	1	2	5	4	2	4	2	2	3	1	4	2	3	1	3	1	4	1	2	3	3	1	2	2		3	2		1		2	0	0	0	0	0		1	2	10	20	Complete	2017-08-03		3.1	2	1	1	0
96	1	2	5	4	5	1	3	2	3	1	4	1	3	1	2	3	5	1	2	4	4	1	2	1	1991-05-15	1	2		1		1	1	1	0	0	0		1	1	10	20	Complete	2017-08-03	26.2204	3.6	2	1	1	1
97	1	2	5	4	4	1	2	2	4	1	2	2	2	3	3	1	3	4	3	4	4	1	1	2		3	2		2		1	0	1	0	0	0		2	1	10	20	Complete	2017-08-03		3.2	1	1	1	1
98	1	2	4	4	4	1	4	2	3	2	2	2	4	1	1	3	3	4	5	1	4	1	2	1	1988-02-14	3	2		2		2	0	0	0	0	0		2	1	10	20	Complete	2017-08-04	29.4702	3.4	2	1	1	1
99	1	2	4	4	5	4	4	2	4	1	4	1	4	3	4	1	4	4	4	1	4	1	1	2		1	2		3		2	0	0	0	0	0		1	1	10	20	Complete	2017-08-04		4.1	1	1	1	0
100	1	4	2	4	3	1	2	2	2	3	1	1	2	1	3	3	2	2	2													0	0	0	0	0				9	18	Partial	2017-08-04		2.11111		0	1	1
101	1	2	4	4	5	1	3	2	4	1	2	1	4	3	2	1	4	4	4	3	4	1	2	1	1989-07-23	5	2		3		1	0	1	1	0	0		1	1	10	20	Complete	2017-08-04	28.0329	3.6	2	1	1	1
102	1	2	4	4	2	2	1	2	3	3	4	2	3	3	3	2	3	2	1	4	3	1	2	1	1989-11-18	1	1		1		2	0	0	0	0	0		2	2	10	20	Complete	2017-08-04	27.7098	2.7	2	1	1	0
103	1	2	4	4	4	1	2	2	3	1	3	1	2	1	1	2	3	1	1	4	3	1	1	1	1980-07-27	1	2		2		2	0	0	0	0	0		2	2	10	20	Complete	2017-08-04	37.0212	2.6	1	1	1	1
104	1	2	3	4	4	1	4	2	2	1	2	2	3	3	3	1	3	1	3	4	3	1	1	2		1	1		1		1	0	1	0	0	0		2	2	10	20	Complete	2017-08-05		3	1	1	1	1
105	1	3	2	4	4	2	3	2	4	3	4	1	3	3	3	1	4	4	1	4	4	1	1	1	1989-06-15	2	2		1		2	0	0	0	0	0		2	2	10	20	Complete	2017-08-05	28.1396	3.2	1	0	1	0
106	1	2	4	4	5	1	3	2	4	3	4	2	5	3	1	3	4	2	2	3	4	1	1	1	1989-04-21	3	1		1		1	0	1	0	0	0		2	1	10	20	Complete	2017-08-06	28.293	3.6	1	1	1	1
107	1	2	4	4	4	1	3	2	3	1	2	1	3	3	4	1	3	4	3	3	4	1	1	1	1984-12-24	3	2		3		1	1	1	0	0	0		2	1	10	20	Complete	2017-08-06	32.616	3.3	1	1	1	1
108	1	2	4	4	5	1	4	2	4	1	1	3	2	3	3	1	3	4	4	4	3	1	1	2		4	2		3		1	1	1	0	0	0		2	2	10	20	Complete	2017-08-07		3.3	1	1	1	1
109	1	2	4	4	5	1	5	2	4	3	3	1	3	3	3	1	5	2	3	2	4	1	1	2		4	2		2		1	1	1	0	0	0		1	1	10	20	Complete	2017-08-07		3.9	1	1	1	1
110	1	2	1	4	4	2	1	3	2	1	2																					0	0	0	0	0				5	10	Partial	2017-08-07		2		1	1	0
111	1	2	2																													0	0	0	0	0				1	2	Partial	2017-08-07		2		1	0	0
112	1	2	4	4	4	1	3	2	1	2	1	4	1	2	1	1	1	4	3	3	3	1	2	1	1989-04-21	4	2		3		1	1	1	0	0	0		2	2	10	20	Complete	2017-08-07	28.2957	2.2	2	1	1	1
113	1	2	4	4	3	1	4	2	3	1	2	2	3	1	2	2	3	4	3	3	4	1	1	1	1989-08-28	1	2		1		2	0	0	0	0	0		1	2	10	20	Complete	2017-08-07	27.9425	3.1	1	1	1	1
114	1	2	3	4	5	1	3	3	4	1	2	1	4	3	4	2	3	4	3	4	4	1	1	1	1989-07-25	4	2		3		1	0	1	0	0	0		2	2	10	20	Complete	2017-08-07	28.0356	3.5	1	1	1	1
115	1	2	4	4	4	1	3	2	3	3	2	4	2	3	3	1	3	4	4	3	3	1	1	1	1986-03-02	4	3	Med Peds	4	PGY4	1	0	0	1	0	0		2	1	10	20	Complete	2017-08-07	31.4333	3.1	1	1	1	1
116	1	2	2	4	4	4	2	2	4	1	2	4	3	1	3	1	2	4	2	3	2	1	2	1	1989-11-12	4	2		1		2	0	0	0	0	0		2	2	10	20	Complete	2017-08-07	27.7344	2.6	2	1	1	0
117	1	1	3	1	2	1	3	2	1	1	1	2	3	1	2	4	3	2	2	2	2	1	1	1	1989-08-04	4	1		1		2	0	0	0	0	0		2	2	10	20	Complete	2017-08-07	28.0082	2.2	1	0	0	1
118	1	2	5	4	3	1	5	2	3	3	3	2	3	3	3	1	3	4	3	3	3	1	2	2		4	2		2		1	0	1	0	0	0		1	1	10	20	Complete	2017-08-07		3.4	2	1	1	1
119	1	2	4	4	4	1	4	3	4	3	2	2	5	1	2	2	3	1	1	4	3	1	1	1	1990-04-11	4	2		2		1	0	1	0	0	0		2	2	10	20	Complete	2017-08-07	27.3238	3.2	1	1	1	1
120	1	2	3	4	5	1	5	2	4	1	1	1	2	3	3	1	2	2	3	2	2	1	2	1	1987-10-11	4	2		4	Chief Resident	1	1	1	0	0	0		2	1	10	20	Complete	2017-08-08	29.8261	3	2	1	1	1
121	1	2	4	4	5	1	3	2	5	1	3	1	3	1	3	2	3	4	4	2	3	1	1	2		4	2		3		1	1	1	1	1	0		2	1	10	20	Complete	2017-08-08		3.6	1	1	1	1
122	1	2	2	4	3	1	2	2	2	3	1	2	3	1	2	2	1	2	1	4	1	1	1	1	1977-10-21	1	2		2		2	0	0	0	0	0		1	2	10	20	Complete	2017-08-08	39.7974	1.8	1	1	1	1
123	1	3	2	4	4	1	4	2	4	3	5	2	3	1	3	1	5	4	4	4	5	1	1	1	1984-11-30	3	2		2		2	0	0	0	0	0		2	1	10	20	Complete	2017-08-08	32.6872	3.9	1	0	1	1
124	1	2	4	4	3	4	3	2	1	1	1	2	2	1	3	3	2															0	0	0	0	0				8	16	Partial	2017-08-08		2.375		1	1	0
125	1	2	3	4	2	1	2	2	2	2	2	2	4	3	2	2	1	4	3	4	1	1	2	1	1986-01-20	4	2		1		2	0	0	0	0	0		2	2	10	20	Complete	2017-08-08	31.5483	2.2	2	1	1	1
126	1	2	1	4	4	1	3	2	3	3	2	2	4	3	3	2	3	2	3	2	3	1	2	2		4	2		2		1	0	1	0	0	0		2	2	10	20	Complete	2017-08-08		2.9	2	1	1	1
127	1	2	3	4	4	1	2	3	3	1	3																					0	0	0	0	0				5	10	Partial	2017-08-08		3		1	1	1
128	1	2	5	4	5	1	3	2	4	3	5	2	3	3	4	3	3	2	3	3	5	1	1	1	1990-06-30	3	2		2		1	1	1	0	0	0		2	2	10	20	Complete	2017-08-09	27.1102	4	1	1	1	1
129	1	2	4	4	3	1	3	2	3	3	1	1	2	3	4	1	2	2	1	3	2	1	2	1	1987-07-02	2	3	Primary Care	2		2	0	0	0	0	0		2	2	10	20	Complete	2017-08-09	30.1054	2.5	2	1	1	1
130	1	2	4	4	5	1	4	2	4	3	4	1	4	3	3	1	4	4	4	4	5	1	2	1	1986-12-25	1	2		3		2	0	0	0	0	0		2	2	10	20	Complete	2017-08-10	30.6256	4.1	2	1	1	1
131	1	2	2	4	3	1	3	2	3	3	1	1	2	3	1	1	1	1	1	3	1	1	2	2		3	2		1		2	0	0	0	0	0		2	2	10	20	Complete	2017-08-10		1.8	2	1	1	1
132	1	2	4	4	3	4	3	3	3	1	1	3	2	3	2	1	2	1	3	3	3	1	1	2		2	2		1		2	0	0	0	0	0		2	2	10	20	Complete	2017-08-11		2.6	1	1	1	0
133	1	2	2	4	2	4	2	2	4	3	3	1	4	3	2	1	4	4	3	4	4	1	1	1	1989-02-05	5	2		1		2	0	0	0	0	0		2	2	10	20	Complete	2017-08-12	28.5147	3	1	1	1	0
134	1	2	3	4	2	4	2	2	1	1	1	4	2	2	1	1	3	4	3	1	2	1	1	1	1990-11-12	4	2		1		1	0	1	0	0	0		2	2	10	20	Complete	2017-08-12	26.7488	2	1	1	1	0
135	1	2	2	4	5	2	4	3	4	3	3	1	3	3	3	1	2	4	3	4	3	1	2	1	1988-03-03	4	2		2		1	1	1	0	0	0		2	2	10	20	Complete	2017-08-13	29.4456	3.2	2	1	1	0
136	1	2	3	4	2	2	1	2	2	1	1	4	1	1	2	3	2	1	2	2	2	1	2	2		1	2		1		2	0	0	0	0	0		2	2	10	20	Complete	2017-08-14		1.8	2	1	1	0
137	1	2	4	4	5	1	5	2	4	1	3	3	3	3	3	1	3	4	4	4	4	1	2	1	1989-05-29	3	2		2		2	0	0	0	0	0		2	2	10	20	Complete	2017-08-15	28.2136	3.8	2	1	1	1
138	1	2	4	4	4	1	3	2	4	3	2	1	3	3	3	3	3	4	3	4	3	1	1	1	1988-02-21	3	2		3		1	1	1	1	0	0		2	1	10	20	Complete	2017-08-15	29.4812	3.2	1	1	1	1
139	1	2	3	4	2	1	3	2	3	1	3	2	2	3	3	1	3	4	3	3	3	1	1	2		3	2		2		2	0	0	0	0	0		2	2	10	20	Complete	2017-08-15		2.8	1	1	1	1
140	1	2	3	4	4	1	2	3	3	2	2	1	1	3	2	1	3	4	3	2	4	1	2	1	1989-04-02	3	2		1		2	0	0	0	0	0		2	1	10	20	Complete	2017-08-15	28.3696	2.7	2	1	1	1
141	1	2	2	4	4	3	3	2	4	1	2	1	2	3	3	1	3	1	2	4	5	1	1	1	1990-09-25	3	2		1		2	0	0	0	0	0		2	1	10	20	Complete	2017-08-15	26.8884	3	1	1	1	0
142	1	2	5	4	5	1	3	2	5	1	2	1	3	3	3	1	5	4	5	1	3	1	3	2		3	2		3		1	0	1	0	0	0		2	2	10	20	Complete	2017-08-15		3.9		1	1	1
143	1	2	2	4	2	1	2	2	2	3	2	4	2	3	2	2	2	4	2	4	2	1	1	2		3	1		1		2	0	0	0	0	0		2	2	10	20	Complete	2017-08-15		2	1	1	1	1
144	1	2	2	4	3																											0	0	0	0	0				2	4	Partial	2017-08-15		2.5		1	1	0
145	1	2	1	4	4	1	3	4	2	2	1	2	3	3	1	2	2	4	4	4	3	1	1	1	1993-02-25	3	2		1		2	0	0	0	0	0		2	1	10	20	Complete	2017-08-15	24.4682	2.4	1	1	1	1
146	1	2	3																													0	0	0	0	0				1	2	Partial	2017-08-15		3		1	0	0
147	1	2	3	4	4	1	4	2	4	3	2	1	4	3	3	1	4	4	3	4	3	1	1	1	1986-11-15	3	2		3		1	1	1	0	0	0		2	2	10	20	Complete	2017-08-15	30.7488	3.4	1	1	1	1
148	1	2	4	4	4	1	4	2	4	1	3	2	4	3	4	1	4	4	3	1	2	1	1	1	1989-08-13	3	2		3		1	1	1	1	1	0		2	1	10	20	Complete	2017-08-15	28.0055	3.6	1	1	1	1
149	1	2	5	4	5	1	5	2	5	3	3	2	5	3	5	1	5	4	4	3	5	1	1	1	1987-10-02	3	2		3		1	1	1	1	1	0		2	1	10	20	Complete	2017-08-15	29.87	4.7	1	1	1	1
150	1	2	4	4	5	1	4	2	4	3	2	1	4	3	3	1	4	4	5	4	4	1	1	1	1987-04-09	3	2		3		1	1	1	1	0	0		2	1	10	20	Complete	2017-08-15	30.3518	3.9	1	1	1	1
151	1	2	5	4	5	1	5	2	5	1	5	1	5	3	5	1	5	4	5	4	5	1	1	1	1987-08-25	3	2		3		1	1	1	1	0	1	BMT	1	1	10	20	Complete	2017-08-15	29.974	5	1	1	1	1
152	1	2	4	4	4	1	4	1	2	3	1	2	2	3	4	1	4	4	5	4	3	1	1	1	1990-01-24	3	2		3		1	1	1	0	0	0		2	1	10	20	Complete	2017-08-15	27.5565	3.3	1	1	1	1
153	1	2	4	4	3	1	3	2	2	2	1	1	3	1	2	3	2	4	2	4	4	1	1	1	1991-08-07	3	1		1		2	0	0	0	0	0		2	2	10	20	Complete	2017-08-15	26.0233	2.6	1	1	1	1
154	1	2	3	4	5	2	3	2	4	1	4	2	4	3	4	2	4	4	4	4	4	1	1	1	2017-09-11	3	2		3		1	0	1	0	0	0		2	2	10	20	Complete	2017-08-15		3.9	1	1	1	0
155	1	2	5	4	5	1	5	2	5	3	1	1	5	3	5	1	5	4	5	4	4	1	1	1	1986-06-23	3	2		3		1	1	1	1	1	0		1	1	10	20	Complete	2017-08-15	31.1458	4.5	1	1	1	1
156	1	2	3	4	4	1	2	1	3	2	2	3	4	1	1	1	5	4	3	4	4	1	2	2		3	2		1		2	0	0	0	0	0		2	2	10	20	Complete	2017-08-15		3.1	2	1	1	1
157	1	2	3	4	4	1	4	3	2	3	4	2	2	3	3	1	3	4	4	1	1	1	2	2		3	2		1		2	0	0	0	0	0		2	1	10	20	Complete	2017-08-16		3	2	1	1	1
158	1	2	3	4	3	1	4	2	3	2	3	1	3	1	3	2	3	2	4	2	3	1	2	1	1989-01-04	3	2		2		2	0	0	0	0	0		2	2	10	20	Complete	2017-08-16	28.6133	3.2	2	1	1	1
159	1	2	3	4	4	1	3	4	4	1	3	2	4	1	2	1	4	2	3	4	4	1	2	1	1988-09-13	3	2		2		2	0	0	0	0	0		2	1	10	20	Complete	2017-08-16	28.9227	3.4	2	1	1	1
160	1	2	4	4	4	1	3	2	4	3	2	1	2	3	2	3	3	4	5	3	3	1	2	2		3	2		3		2	0	0	0	0	0		2	2	10	20	Complete	2017-08-16		3.2	2	1	1	1
161	1	2	3	4	3	1	3	3	3	3	3	2	4	3	4	3	3	2	3	2	3	1	1	2		3	2		1		2	0	0	0	0	0		2	1	10	20	Complete	2017-08-16		3.2	1	1	1	1
162	1	2	4	4	5	1	4	2	4	1	3	1	3	3	2	1	3	4	3	1	3	1	1	1	1987-03-13	4	2		2		1	0	1	0	0	0		2	1	10	20	Complete	2017-08-16	30.4285	3.4	1	1	1	1
163	1	2	3	2	1																											0	0	0	0	0				2	4	Partial	2017-08-16		2		1	0	0
164	1	1	1	4	2	1	2	3	3	2	2	2	3	3	2	1	3	4	4	4	4	1	1	1	1991-04-16	3	2		1		2	0	0	0	0	0		2	2	10	20	Complete	2017-08-16	26.3354	2.6	1	0	1	1
165	1	2	3	4	2	2	1	3	2	1	2	2	1	2	1	1	2	4	2	4	2	1	1	2		3	2		1		2	0	0	0	0	0		2	2	10	20	Complete	2017-08-16		1.8	1	1	1	0
166	1	2	3	4	3	2	2	2	2																							0	0	0	0	0				4	8	Partial	2017-08-17		2.5		1	1	0
167	1	2	3	4	5	1	3	2	3	1	2	2	3	3	3																	0	0	0	0	0				7	14	Partial	2017-08-18		3.14286		1	1	1
168	1	2	4	4	5	1	3	3	3	3	4	1	5	1	3	1	4	4	3	3	4	1	1	1	1990-12-27	5	1		1		2	0	0	0	0	0		2	1	10	20	Complete	2017-08-18	26.642	3.8	1	1	1	1
169	1	2	4	4	5	4	3	2	4	1	2	1	4	3	3	2	4	4	4	4	4	1	1	1	1983-06-20	5	2		2		2	0	0	0	0	0		2	1	10	20	Complete	2017-08-18	34.1629	3.7	1	1	1	0
170	1	2	3	4	4	2	3	3	5	2	3	1	3	1	3	1	5	4	5	3	4	1	2	2		5	2		1		2	0	0	0	0	0		2	2	10	20	Complete	2017-08-18		3.8	2	1	1	0
171	1	2	3	4	1	4	1	2	4	3	1	4	1	1	2	1	3	2	2	3	4	1	1	2		5	2		1		2	0	0	0	0	0		2	2	10	20	Complete	2017-08-18		2.2	1	1	1	0
172	1	2	4	4	4	1	3	2	4	2	3	1	3	3	4	2	3	2	3	4	4	1	2	2		5	2		2		1	0	1	0	0	0		1	2	10	20	Complete	2017-08-18		3.5	2	1	1	1
173	1	2	3	4	3	1	3	3	4	3	2	2	4	3	4	3	3	4	4	4	4	1	1	2		5	2		1		2	0	0	0	0	0		2	2	10	20	Complete	2017-08-18		3.4	1	1	1	1
174	1	2	2	4	5	1	5	2	4	1	3	2	5	3	3	1	4	4	4	3	2	1	1	2		5	2		2		2	0	0	0	0	0		2	2	10	20	Complete	2017-08-18		3.7	1	1	1	1
175	1	2	3	3	1	4	2	2	2	3	2	3	2																			0	0	0	0	0				6	12	Partial	2017-08-18		2		1	0	0
176	1	2	3	4	2	2	2	2	4	1	1	1	4	1	2	1	4	4	2	3	3	1	2	2		5	2		2		1	0	1	0	0	0		2	2	10	20	Complete	2017-08-19		2.7	2	1	1	0
177	1	2	4																													0	0	0	0	0				1	2	Partial	2017-08-19		4		1	0	0
178	1	2	4	4	4	4	4	3	2																							0	0	0	0	0				4	8	Partial	2017-08-19		3.5		1	1	0
179	1	2	3	4	2	2	2	3	3	3	4	2	1	3	4	1	4	1	4	3	4	1	2	1	1985-04-09	1	2		1		2	0	0	0	0	0		2	1	10	20	Complete	2017-08-19	32.3614	3.1	2	1	1	0
180	1	2	3	4	5	1	4	2	5	3	5	1	5	3	4	2	4	4	5	4	4	1	2	1	1989-07-27	1	2		3		2	0	0	0	0	0		2	2	10	20	Complete	2017-08-19	28.063	4.4	2	1	1	1
181	1	2	3	4	5	1	3	2	3	1	1	3	1	3	2	2	3	4	4	4	3	1	1	1	1988-05-04	5	2		3		2	0	0	0	0	0		2	2	10	20	Complete	2017-08-19	29.2923	2.8	1	1	1	1
182	1	2	2	4	2	1	2																									0	0	0	0	0				3	6	Partial	2017-08-19		2		1	1	1
183	1	1	2	4	2	2	2	2	2	1	1	2	1	3	1	1	2	1	1	4	1	1	3	2		1	2		1		1	0	1	0	0	0		2	2	10	20	Complete	2017-08-19		1.5		0	1	0
184	1	2	4	4	4	1	3	3	3	2	4	3	3	1	3	2	3	4	3	4	3	1	2	1	1989-08-29	1	2		1		2	0	0	0	0	0		1	2	10	20	Complete	2017-08-19	27.9726	3.3	2	1	1	1
185	1	2	2	4	4	2	2	2	4	3	3	1	2	3	4	2	3	4	3	4	2	1	1	2		1	2		2		2	0	0	0	0	0		2	2	10	20	Complete	2017-08-20		2.9	1	1	1	0
186	1	3	2	4	2	1	3	2	3	3	3	1	3	3	2	3	3	4	3	4	2	1	2	1	1991-05-06	5	2		1		2	0	0	0	0	0		2	2	10	20	Complete	2017-08-20	26.2916	2.6	2	0	1	1
187	1	2	4	4	4	1	3	4	3	3	3																					0	0	0	0	0				5	10	Partial	2017-08-20		3.4		1	1	1
188	1	2	5	4	5	1	3	2	4	3	4	1	5	3	3	1	3	2	2	4	3	1	1	1	1987-01-25	1	2		3		2	0	0	0	0	0		2	2	10	20	Complete	2017-08-20	30.5681	3.7	1	1	1	1
189	1	2	4	4	4	1	2	3	4	1	2	2	2	1	1	4	1	1	3	3	3	1	1	2		4	2		1		2	0	0	0	0	0		2	1	10	20	Complete	2017-08-21		2.6	1	1	1	1
190	1	2	2	4	3	1	2	3	3	2	1	2	2	3	2	2	3	4	4	4	2	1	1	2		5	2		3		1	0	1	0	0	0		2	2	10	20	Complete	2017-08-21		2.4	1	1	1	1
191	1	2	1																													0	0	0	0	0				1	2	Partial	2017-08-21		1		1	0	0
192	1	2	4	4	4	1	4	2	5	1	3	1	4	3	4	2	2	4	4	4	3	1	2	1	1988-11-27	3	2		3		1	1	1	1	0	0		2	2	10	20	Complete	2017-08-21	28.731	3.7	2	1	1	1
193	1	2	3	4	3	1	3	2	3	3	4	4	3	3	3	3	3	4	3	4	3	1	2	2		3	2		2		2	0	0	0	0	0		1	2	10	20	Complete	2017-08-28		3.1	2	1	1	1
194	1	2	5	4	5	1	3	3	3	3	2	4	2	3	3	1	2	4	2	4	4	1	2	2		3	1		1		2	0	0	0	0	0		2	2	10	20	Complete	2017-08-21		3.1	2	1	1	1
195	1	2	4	4	3	1	2	2	3	1	2	3	3	3	3	1	3	1	3	3	3	1	1	2		3	2		1		2	0	0	0	0	0		2	2	10	20	Complete	2017-08-22		2.9	1	1	1	1
196	1	2	4	4	5	1	4	2	4	1	3	1	4	3	4	1	5	2	4	3	5	1	2	1	1988-10-08	3	2		2		1	1	0	0	0	0		1	2	10	20	Complete	2017-08-22	28.8706	4.2	2	1	1	1
197	1	2	3	4	3	1	4	1	4	1	4	2	5	2	3	3	4	2	4	4	5	1	1	1	1991-02-19	5	2		1		2	0	0	0	0	0		2	2	10	20	Complete	2017-08-24	26.5106	3.9	1	1	1	1
198	1	2	4	4	3	1	4	2	3	3	2	1	4	3	4	1	3	4	3	4	2	1	1	2		4	2		2		1	1	1	0	0	0		2	1	10	20	Complete	2017-08-25		3.2	1	1	1	1
199	1	2	3	4	4	1	3	2	4	3	1	1	5	3	1	1	2	4	5	3	3	1	1	2		5	2		3		1	0	1	0	0	0		2	2	10	20	Complete	2017-08-25		3.1	1	1	1	1
200	1	1	2	4	3	2	1	2	2	3	3	1	2	3	2	1	3	4	2	4	4	1	2	2		1	1		1		2	0	0	0	0	0		2	2	10	20	Complete	2017-08-28		2.4	2	0	1	0
201	1	2	5	4	5	1	5	2	4	3	4	1	4	3	4	1	5	4	4	4	3	1	1	2		3	2		2		1	1	1	0	0	0		2	2	10	20	Complete	2017-08-29		4.3	1	1	1	1
[truncated: 8 more columns]
